# Supplementary material for: 4-Methyl­sulfanyl-6-(4-pyrid­yl)-1,3,5-triazin-2-amine
Source: Acta Crystallogr Sect E Struct Rep Online. 2011 Apr 16;67(Pt 5):o1143. doi: 10.1107/S1600536811013171 (PMC3089193; doi:10.1107/S1600536811013171)
Supplement: Supplementary file 2 [file e-67-o1143-Isup2.hkl]

# 
# h,k,l, Fc-squared, Fo-squared, sigma(Fo-squared) and status flag 
# 
data_I
_shelx_title ' 060515g in P2(1)2(1)2(1)' 
_shelx_refln_list_code          4 
_shelx_F_calc_maximum      148.10 
_exptl_crystal_F_000       456.00 
_reflns_d_resolution_high  0.8407 
 
loop_ 
 _symmetry_equiv_pos_as_xyz 
 'x, y, z' 
 '-x+1/2, -y, z+1/2' 
 '-x, y+1/2, -z+1/2' 
 'x+1/2, -y+1/2, -z' 
 
_cell_length_a     3.9002 
_cell_length_b    10.1105 
_cell_length_c    25.1426 
_cell_angle_alpha  90.000 
_cell_angle_beta   90.000 
_cell_angle_gamma  90.000 
 
_shelx_F_squared_multiplier     1.000 
 
loop_ 
 _refln_index_h 
 _refln_index_k 
 _refln_index_l 
 _refln_F_squared_calc 
 _refln_F_squared_meas 
 _refln_F_squared_sigma 
 _refln_observed_status 
   2   0   0       70.73       73.76     10.64 o 
   4   0   0      123.08      117.22     18.97 o 
   1   1   0     3738.93     4012.22     82.31 o 
   2   1   0      431.98      394.89     12.44 o 
   3   1   0        2.26        2.01      5.14 o 
   4   1   0       93.14       68.59     14.69 o 
   0   2   0     2911.73     2996.42     23.92 o 
   1   2   0        0.28       -0.34      1.41 o 
   2   2   0       38.47       36.62      7.67 o 
   3   2   0      419.93      379.04     11.31 o 
   4   2   0       35.15       28.13      9.43 o 
   1   3   0      536.27      531.98     10.58 o 
   2   3   0      772.02      777.01     11.00 o 
   3   3   0       10.63       14.19      6.93 o 
   4   3   0       28.87       23.54      9.80 o 
   0   4   0        9.01        3.83      3.76 o 
   1   4   0     1719.20     1829.69     20.97 o 
   2   4   0      188.24      213.23     12.86 o 
   3   4   0      338.34      343.87     16.89 o 
   4   4   0       12.05        8.17      8.92 o 
   1   5   0      363.76      363.71     10.40 o 
   2   5   0      158.08      153.20      8.61 o 
   3   5   0       11.78       11.39      7.46 o 
   4   5   0        0.12       -8.01      7.93 o 
   0   6   0      984.77     1026.94     19.02 o 
   1   6   0       71.17       67.10      6.62 o 
   2   6   0       57.44       68.39      8.00 o 
   3   6   0        6.86        8.98      6.76 o 
   4   6   0      145.24      159.07     17.71 o 
   1   7   0      648.59      637.69     16.94 o 
   2   7   0      112.00      134.42     10.80 o 
   3   7   0        2.11        0.36      6.57 o 
   0   8   0       26.35       19.54     10.22 o 
   1   8   0       95.66       94.08      8.91 o 
   2   8   0      616.22      642.47     18.46 o 
   3   8   0        0.13        1.88      7.04 o 
   1   9   0        9.87       13.59      5.92 o 
   2   9   0      430.17      426.61     16.15 o 
   3   9   0        3.17        1.72      7.72 o 
   0  10   0        0.19        5.40     11.21 o 
   1  10   0       73.64       72.77     11.99 o 
   2  10   0        7.37        0.91      7.04 o 
   1  11   0        2.13       -0.41      8.85 o 
   0  12   0       11.33        0.33     14.39 o 
   1   0   1     4538.22     5018.48     75.30 o 
   2   0   1      591.21      632.17     20.48 o 
   3   0   1      293.58      275.74     13.46 o 
   4   0   1        2.94        5.17      7.48 o 
   0   1   1      384.60      373.99      6.69 o 
   1   1   1     1819.17     1878.21     19.50 o 
   2   1   1      179.24      158.21      5.94 o 
   3   1   1       87.27      101.86      7.40 o 
   4   1   1       72.67       63.73      8.75 o 
   0   2   1     4932.28     4892.05     24.31 o 
   1   2   1      977.90      954.96      6.15 o 
   2   2   1       93.70       89.42      3.70 o 
   3   2   1       70.53       81.64      5.49 o 
   4   2   1        9.05        4.05      5.30 o 
   0   3   1        1.15       -0.91      1.97 o 
   1   3   1      700.52      676.88      6.99 o 
   2   3   1       14.47       17.86      1.88 o 
   3   3   1       67.00       66.71      7.27 o 
   4   3   1       23.30       20.84      6.50 o 
   0   4   1      246.44      224.61      5.80 o 
   1   4   1      890.27      950.41      8.51 o 
   2   4   1      247.65      245.21      6.93 o 
   3   4   1      161.19      150.42      8.67 o 
   4   4   1       33.41       29.92      7.55 o 
   0   5   1      228.16      238.10      6.36 o 
   1   5   1     1301.57     1323.32     13.41 o 
   2   5   1      279.79      289.98      7.85 o 
   3   5   1       14.77       14.58      5.56 o 
   4   5   1       17.20       16.39      7.00 o 
   0   6   1        2.51        0.17      2.68 o 
   1   6   1      260.26      250.67      6.65 o 
   2   6   1       33.52       33.15      4.64 o 
   3   6   1       94.95      113.33      8.09 o 
   4   6   1       18.94       22.44      7.55 o 
   0   7   1       59.81       57.27      5.02 o 
   1   7   1       23.84       30.89      4.05 o 
   2   7   1      111.33      130.40      7.39 o 
   3   7   1        0.86       -2.81      4.56 o 
   0   8   1       31.25       16.83      6.82 o 
   1   8   1      432.42      402.59      9.36 o 
   2   8   1      131.52      142.27      7.58 o 
   3   8   1       21.85       24.61      5.94 o 
   0   9   1        9.75        6.23      7.36 o 
   1   9   1        8.33        8.20      3.99 o 
   2   9   1       19.07       29.53      5.79 o 
   3   9   1       61.99       68.07      8.74 o 
   0  10   1      118.52      148.75     12.90 o 
   1  10   1      131.57      106.02     12.45 o 
   2  10   1       75.92       81.67      7.85 o 
   0  11   1        1.37       -4.77      8.50 o 
   1  11   1       39.10       46.49      8.30 o 
   0  12   1       49.02       61.73     22.96 o 
   0   0   2       96.58      101.14      2.85 o 
   1   0   2     2201.86     2345.15     24.59 o 
   2   0   2      242.25      226.33     13.54 o 
   3   0   2       54.94       53.43      8.46 o 
   4   0   2      100.00       99.03     18.83 o 
   0   1   2     2406.42     2518.81     29.70 o 
   1   1   2     2014.88     2111.46     12.31 o 
   2   1   2      215.43      214.36      5.72 o 
   3   1   2       65.75       77.35      5.61 o 
   4   1   2      114.44       88.46     18.71 o 
   0   2   2       74.79       69.65      3.17 o 
   1   2   2      209.64      199.48      3.17 o 
   2   2   2      103.62       89.74      3.70 o 
   3   2   2      195.37      186.85      5.81 o 
   4   2   2       15.70       12.89      7.01 o 
   0   3   2      631.71      613.64      7.78 o 
   1   3   2        5.37        3.42      1.94 o 
   2   3   2      291.06      293.43      5.47 o 
   3   3   2        3.05        2.62      4.53 o 
   4   3   2       64.88       57.83      8.04 o 
   0   4   2      413.37      415.01      7.42 o 
   1   4   2      570.12      573.18      6.86 o 
   2   4   2       40.72       48.77      4.52 o 
   3   4   2       54.02       58.12      7.34 o 
   4   4   2       19.05       27.46      7.18 o 
   0   5   2     2080.83     2240.59     18.91 o 
   1   5   2      502.00      498.82      6.98 o 
   2   5   2      321.92      312.39      8.13 o 
   3   5   2       14.71       17.09      5.90 o 
   4   5   2       12.45       15.11      7.01 o 
   0   6   2     1398.94     1449.37     16.13 o 
   1   6   2       93.68       90.96      4.85 o 
   2   6   2      138.39      136.14      6.45 o 
   3   6   2       28.75       25.12      5.47 o 
   4   6   2       84.28       96.70     10.59 o 
   0   7   2       36.64       42.87      4.56 o 
   1   7   2      247.17      236.66      7.02 o 
   2   7   2      150.22      150.11      6.87 o 
   3   7   2       29.60       25.59      5.90 o 
   0   8   2        1.08       -7.03      5.09 o 
   1   8   2      197.61      192.76      7.03 o 
   2   8   2      370.58      395.68     10.54 o 
   3   8   2      131.89      154.18     10.67 o 
   0   9   2        9.08       12.85      7.20 o 
   1   9   2       23.90       31.92      4.94 o 
   2   9   2       38.93       38.27      6.02 o 
   3   9   2        4.68        1.47      6.12 o 
   0  10   2        2.50        4.44      7.99 o 
   1  10   2      103.63      113.50     14.29 o 
   2  10   2      115.76      136.25      9.07 o 
   0  11   2       15.47       10.24      9.43 o 
   1  11   2       46.77       40.96      7.79 o 
   0  12   2       74.75       73.72     13.96 o 
   1   0   3    16835.84    17743.69     77.33 o 
   2   0   3       71.71       78.08      7.26 o 
   3   0   3      556.54      529.92     16.40 o 
   4   0   3       10.65        8.44      7.83 o 
   0   1   3        4.74       10.72      1.42 o 
   1   1   3      527.96      520.12      5.96 o 
   2   1   3      162.08      148.91      4.83 o 
   3   1   3        0.37       -0.08      2.84 o 
   4   1   3       39.46       38.17      9.78 o 
   0   2   3       31.74       28.06      2.16 o 
   1   2   3     1211.34     1216.54     10.83 o 
   2   2   3      128.32      127.27      4.48 o 
   3   2   3      115.00      109.90      6.68 o 
   4   2   3       38.06       94.08     38.08 o 
   0   3   3      114.49      113.13      5.06 o 
   1   3   3      741.17      751.36      6.64 o 
   2   3   3      182.18      179.15      4.10 o 
   3   3   3       61.35       70.82      7.36 o 
   4   3   3        6.78        2.73      6.48 o 
   0   4   3     5706.76     6401.93     42.33 o 
   1   4   3       12.44       11.97      2.19 o 
   2   4   3      412.47      420.90      7.91 o 
   3   4   3       18.51       21.24      5.69 o 
   4   4   3       34.78       34.48      9.05 o 
   0   5   3      639.51      701.65     10.57 o 
   1   5   3      262.79      267.18      6.41 o 
   2   5   3       83.46       89.62      5.81 o 
   3   5   3       60.30       72.99      8.00 o 
   4   5   3       82.43       78.44     11.55 o 
   0   6   3       53.51       48.82      4.39 o 
   1   6   3      233.19      247.92      6.67 o 
   2   6   3       64.93       83.85      6.00 o 
   3   6   3      197.87      210.02      9.52 o 
   0   7   3       49.29       48.76      4.74 o 
   1   7   3       37.48       36.66      4.24 o 
   2   7   3       91.89      105.80      7.06 o 
   3   7   3       20.31       15.72      5.90 o 
   0   8   3       18.99       21.99      7.48 o 
   1   8   3       93.74      106.56      6.51 o 
   2   8   3        7.83        6.71      4.53 o 
   3   8   3      107.49      134.32     10.23 o 
   0   9   3        2.04       -1.63      6.22 o 
   1   9   3      140.33      133.90      7.47 o 
   2   9   3        6.95        2.46      4.59 o 
   3   9   3       23.19       31.74      8.09 o 
   0  10   3        0.41        1.89      7.60 o 
   1  10   3       14.33       12.12      5.96 o 
   2  10   3        8.23        5.09      5.20 o 
   0  11   3       18.95       17.36      9.60 o 
   1  11   3       37.36       31.80      7.19 o 
   0   0   4     4560.43     4875.67     31.55 o 
   1   0   4    21933.68    23172.10    163.16 o 
   2   0   4     2692.34     2792.40     26.47 o 
   3   0   4       75.46       87.72      7.66 o 
   4   0   4        6.69       19.04     11.23 o 
   0   1   4     3064.51     3112.60     26.72 o 
   1   1   4     1561.46     1548.24      9.52 o 
   2   1   4      816.88      820.37      9.59 o 
   3   1   4       87.56       94.56      5.48 o 
   4   1   4       15.97       27.57      8.94 o 
   0   2   4      668.16      614.33     10.43 o 
   1   2   4     1524.89     1544.50      9.29 o 
   2   2   4      181.24      167.48      5.10 o 
   3   2   4       96.11      101.76      5.80 o 
   4   2   4       14.47        9.73      5.77 o 
   0   3   4      831.47      809.42      7.79 o 
   1   3   4      337.17      350.08      5.78 o 
   2   3   4       56.60       50.42      2.92 o 
   3   3   4       48.48       63.94      7.12 o 
   4   3   4       74.85      122.65     30.62 o 
   0   4   4      247.75      271.51      5.37 o 
   1   4   4      135.85      131.70      4.07 o 
   2   4   4      788.57      800.84     12.56 o 
   3   4   4      186.30      180.99      9.33 o 
   4   4   4       27.62       16.68      8.22 o 
   0   5   4      203.65      205.28      7.07 o 
   1   5   4      575.77      587.71      7.90 o 
   2   5   4      315.08      316.53      8.83 o 
   3   5   4       14.54       12.99      5.81 o 
   4   5   4       42.84       44.76      9.82 o 
   0   6   4      806.07      771.23     14.47 o 
   1   6   4      112.23      110.02      5.04 o 
   2   6   4       38.18       43.66      4.95 o 
   3   6   4       79.58      108.12      9.61 o 
   0   7   4      392.09      380.29     11.32 o 
   1   7   4      282.05      266.85      7.48 o 
   2   7   4       66.75       78.81      6.31 o 
   3   7   4       32.76       30.13      6.51 o 
   0   8   4      884.27      914.23     23.45 o 
   1   8   4      232.07      233.99      8.34 o 
   2   8   4       31.48       30.46      5.41 o 
   3   8   4      133.78      170.25     11.37 o 
   0   9   4        0.92       -3.01      9.17 o 
   1   9   4      128.23      136.88      7.81 o 
   2   9   4        6.69        5.17      4.86 o 
   3   9   4       53.95       59.60      8.45 o 
   0  10   4        2.55       -5.24      6.85 o 
   1  10   4        2.86        2.44      5.44 o 
   2  10   4        4.06        3.75      5.20 o 
   0  11   4        0.08       -5.48      7.89 o 
   1  11   4       31.75       25.70      7.91 o 
   1   0   5     7535.22     7912.67     85.47 o 
   2   0   5      723.69      716.44     13.02 o 
   3   0   5       17.24       10.02      4.87 o 
   4   0   5       32.54       36.16      9.09 o 
   0   1   5     1979.22     1869.28     15.93 o 
   1   1   5      646.40      662.62      7.01 o 
   2   1   5     1471.81     1482.21     12.00 o 
   3   1   5      101.45      115.06      5.42 o 
   4   1   5       58.14      128.35     41.90 o 
   0   2   5     2183.18     2091.92     12.65 o 
   1   2   5      198.88      182.58      3.23 o 
   2   2   5     1037.01     1031.69     13.80 o 
   3   2   5       38.66       42.60      4.87 o 
   4   2   5       11.08       10.76      6.39 o 
   0   3   5       33.68       38.45      2.82 o 
   1   3   5     1033.32     1044.91      9.05 o 
   2   3   5       77.80       77.31      4.07 o 
   3   3   5       25.43       23.36      5.69 o 
   4   3   5        4.83        8.14      6.05 o 
   0   4   5      310.80      299.66      5.69 o 
   1   4   5      572.91      578.62      9.23 o 
   2   4   5      142.87      146.09      4.75 o 
   3   4   5       12.90       15.85      5.69 o 
   4   4   5       22.82       23.63      7.90 o 
   0   5   5      600.53      643.84      8.54 o 
   1   5   5     1241.08     1255.60     14.77 o 
   2   5   5      221.13      206.99      6.95 o 
   3   5   5       15.24       15.42      5.78 o 
   4   5   5       44.50       52.80     13.00 o 
   0   6   5       56.07       50.14      3.80 o 
   1   6   5      181.77      183.13      5.39 o 
   2   6   5       13.70       13.09      3.83 o 
   3   6   5      369.15      385.86     16.10 o 
   0   7   5       20.90       17.36      3.69 o 
   1   7   5      150.08      140.11      6.08 o 
   2   7   5      220.61      235.21      8.21 o 
   3   7   5       31.87       38.15      7.21 o 
   0   8   5     1226.67     1197.90     26.88 o 
   1   8   5      255.89      247.34      7.84 o 
   2   8   5       29.64       33.69      5.54 o 
   3   8   5       77.34      107.13      9.81 o 
   0   9   5       37.28       24.00      8.11 o 
   1   9   5      199.43      195.83      8.53 o 
   2   9   5       49.68       58.76      6.84 o 
   0  10   5      782.21      795.46     35.71 o 
   1  10   5       93.59       85.91     12.63 o 
   2  10   5       24.87       28.65      6.99 o 
   0  11   5        5.54       10.94      8.70 o 
   1  11   5       46.28       46.00     12.79 o 
   0   0   6     9116.26     9658.53     57.17 o 
   1   0   6      101.26      113.12      5.75 o 
   2   0   6     1078.12     1088.62     15.98 o 
   3   0   6      252.66      248.02     10.41 o 
   4   0   6       17.44       18.00      7.94 o 
   0   1   6      137.49      153.91      9.69 o 
   1   1   6       58.29       67.73      3.40 o 
   2   1   6      111.71       96.83      4.19 o 
   3   1   6      176.05      161.79      6.43 o 
   4   1   6       39.13       59.78     15.13 o 
   0   2   6       17.56       22.11      4.64 o 
   1   2   6      338.03      334.94      4.21 o 
   2   2   6      385.79      382.24      6.49 o 
   3   2   6       87.91       99.50      5.95 o 
   4   2   6        3.46        4.48      5.56 o 
   0   3   6      273.63      277.35      5.35 o 
   1   3   6       40.06       42.42      2.70 o 
   2   3   6      463.11      452.68      7.09 o 
   3   3   6      125.22      132.17      7.75 o 
   4   3   6       30.74       31.26      7.79 o 
   0   4   6     1021.10     1111.55     10.77 o 
   1   4   6      119.41      110.50      4.11 o 
   2   4   6       34.39       33.81      3.14 o 
   3   4   6      372.93      371.68     12.41 o 
   4   4   6        5.27        0.58      6.64 o 
   0   5   6      100.74      101.25      4.49 o 
   1   5   6       26.33       28.78      3.18 o 
   2   5   6      285.29      295.31      7.96 o 
   3   5   6       81.84       92.54      9.01 o 
   4   5   6       23.24       13.26      8.06 o 
   0   6   6      296.81      283.71      6.81 o 
   1   6   6      511.32      491.61      8.07 o 
   2   6   6       56.68       57.79      5.40 o 
   3   6   6      208.22      214.37     10.94 o 
   0   7   6       17.41       13.50      3.65 o 
   1   7   6       99.01       99.35      5.68 o 
   2   7   6        8.91        3.99      3.92 o 
   3   7   6       29.75       43.74      7.68 o 
   0   8   6       71.62       85.39      8.18 o 
   1   8   6      272.24      265.18      7.86 o 
   2   8   6       46.83       46.32      5.99 o 
   3   8   6       13.56       18.86      7.06 o 
   0   9   6       13.50       14.82      7.44 o 
   1   9   6       42.92       46.72      6.24 o 
   2   9   6       15.85       16.49      5.94 o 
   0  10   6        8.93       21.40      8.97 o 
   1  10   6       22.89       17.97      6.09 o 
   2  10   6       17.60       11.40      7.14 o 
   0  11   6       54.24       55.64     25.07 o 
   1  11   6       27.66       23.51      6.56 o 
   1   0   7      245.83      265.90      7.52 o 
   2   0   7     3968.30     3938.51     33.84 o 
   3   0   7      358.24      337.23     12.28 o 
   4   0   7       34.29       41.89     10.80 o 
   0   1   7     2126.98     2069.46     30.13 o 
   1   1   7      837.38      831.53      7.37 o 
   2   1   7     1008.26     1035.88     10.21 o 
   3   1   7      245.12      231.44      7.71 o 
   4   1   7       34.63       43.41     13.71 o 
   0   2   7       38.52       45.47      3.07 o 
   1   2   7       42.45       40.45      2.79 o 
   2   2   7      422.85      408.45      6.76 o 
   3   2   7       54.63       51.89      5.47 o 
   4   2   7       69.38      107.04     25.06 o 
   0   3   7     1013.12      993.26      9.68 o 
   1   3   7       21.81       22.64      2.03 o 
   2   3   7       43.34       42.16      3.09 o 
   3   3   7       45.07       43.77      6.96 o 
   4   3   7       28.41       25.71      7.68 o 
   0   4   7      468.73      472.48      7.31 o 
   1   4   7     1957.88     2087.82     13.77 o 
   2   4   7       32.02       33.18      3.04 o 
   3   4   7       15.16       23.72      6.05 o 
   4   4   7        9.24        3.43      7.08 o 
   0   5   7      189.57      177.31      5.42 o 
   1   5   7      292.11      288.28      5.65 o 
   2   5   7      427.48      404.15      9.06 o 
   3   5   7       46.58       88.49     17.50 o 
   4   5   7       16.13       10.74      8.29 o 
   0   6   7      216.87      218.07      6.34 o 
   1   6   7      104.34      102.49      4.50 o 
   2   6   7      304.18      308.06      8.59 o 
   3   6   7       79.51      166.28     33.09 o 
   0   7   7      204.14      177.66      6.98 o 
   1   7   7      151.27      129.27      5.35 o 
   2   7   7       83.11      103.52     10.24 o 
   3   7   7       55.77       63.47     10.56 o 
   0   8   7      457.37      455.52     13.75 o 
   1   8   7      243.57      232.07      7.00 o 
   2   8   7       33.36       29.24      7.09 o 
   3   8   7        6.01        8.89      8.84 o 
   0   9   7      132.07      119.63     35.11 o 
   1   9   7       13.43       10.91      4.34 o 
   2   9   7       10.10       14.52      6.68 o 
   0  10   7       51.76       50.24     10.69 o 
   1  10   7        1.48        1.01      5.49 o 
   2  10   7        3.44        2.80      6.79 o 
   0  11   7       21.83       26.40      9.27 o 
   1  11   7       17.60       22.86      6.76 o 
   0   0   8      135.96      125.86     22.17 o 
   1   0   8        0.11        5.27      2.95 o 
   2   0   8     1650.45     1625.64     18.78 o 
   3   0   8      414.89      362.97     23.35 o 
   4   0   8        2.35       -9.46      8.16 o 
   0   1   8     1077.47     1072.32     11.38 o 
   1   1   8      421.87      453.14      5.74 o 
   2   1   8      215.05      211.21      5.36 o 
   3   1   8       96.83       99.31      6.05 o 
   4   1   8       28.40       22.93      9.00 o 
   0   2   8        2.56        3.71      2.50 o 
   1   2   8      281.29      301.84      4.91 o 
   2   2   8      262.54      245.90      5.58 o 
   3   2   8      121.15      125.42      7.41 o 
   4   2   8       66.95       82.99     18.54 o 
   0   3   8       32.86       36.52      3.11 o 
   1   3   8       85.90       90.38      2.88 o 
   2   3   8       74.87       76.36      4.55 o 
   3   3   8       86.78       91.40      8.61 o 
   4   3   8       52.96       80.65     14.07 o 
   0   4   8      828.55      776.69     11.80 o 
   1   4   8       81.88       90.80      3.45 o 
   2   4   8      114.42      119.23      5.56 o 
   3   4   8       49.72       57.95      8.56 o 
   4   4   8       41.57       40.00      9.22 o 
   0   5   8      850.92      881.47     10.71 o 
   1   5   8      274.65      285.77      5.73 o 
   2   5   8      170.88      161.23      5.94 o 
   3   5   8      191.94      230.69     21.21 o 
   4   5   8       18.22       11.21      8.53 o 
   0   6   8      234.00      224.44      6.40 o 
   1   6   8      154.59      142.59      4.79 o 
   2   6   8      226.00      226.42      8.09 o 
   3   6   8       41.99       87.83     22.01 o 
   0   7   8      227.90      213.21      7.50 o 
   1   7   8        9.19        6.51      3.05 o 
   2   7   8       87.00      114.93      9.21 o 
   3   7   8        4.55        3.41      5.96 o 
   0   8   8      562.38      531.92     20.22 o 
   1   8   8      203.65      196.35      6.84 o 
   2   8   8      100.32      106.28      9.24 o 
   3   8   8        1.04        1.17      6.47 o 
   0   9   8       32.63       37.78      9.15 o 
   1   9   8       40.05       35.60      5.35 o 
   2   9   8        7.81        3.25      5.31 o 
   0  10   8        8.42        5.71      7.14 o 
   1  10   8       52.66       47.51     12.98 o 
   2  10   8       36.85       39.21     10.99 o 
   0  11   8       32.83       34.53     10.52 o 
   1  11   8       28.71       28.64      9.20 o 
   1   0   9        0.12        1.16      2.72 o 
   2   0   9     2513.40     2479.37     26.57 o 
   3   0   9      919.61      846.69     39.19 o 
   4   0   9        0.03      -11.13     17.11 o 
   0   1   9      414.19      411.67      7.90 o 
   1   1   9     1026.44     1095.46      9.03 o 
   2   1   9      131.95      135.52      4.66 o 
   3   1   9      324.73      303.88      9.79 o 
   4   1   9       27.64       27.91      9.01 o 
   0   2   9     1681.89     1752.10     13.42 o 
   1   2   9     1888.93     1944.48     15.99 o 
   2   2   9      115.66      108.06      5.10 o 
   3   2   9      138.26      153.94     12.15 o 
   4   2   9       44.24       55.31     12.81 o 
   0   3   9     1495.44     1495.00     12.84 o 
   1   3   9      518.33      516.02      6.37 o 
   2   3   9      119.51      124.53      5.82 o 
   3   3   9       14.43       14.44      5.38 o 
   4   3   9       36.33       63.26     20.41 o 
   0   4   9      461.53      440.56      7.60 o 
   1   4   9      526.05      543.02      6.56 o 
   2   4   9      304.87      300.32      6.63 o 
   3   4   9       30.82       32.40      7.05 o 
   4   4   9        1.45       -3.84      7.11 o 
   0   5   9      422.62      376.66      7.55 o 
   1   5   9       51.81       55.02      3.62 o 
   2   5   9       58.58       59.64      5.54 o 
   3   5   9      130.79      180.10     19.75 o 
   0   6   9       81.36       76.81      5.33 o 
   1   6   9      226.93      216.49      5.58 o 
   2   6   9      996.41     1038.70     19.57 o 
   3   6   9      129.52      173.87     23.28 o 
   0   7   9      275.67      266.41      8.21 o 
   1   7   9      190.83      182.07      6.17 o 
   2   7   9       45.71       45.21      6.29 o 
   3   7   9      104.22      132.95     14.74 o 
   0   8   9      322.09      303.59     13.56 o 
   1   8   9      312.61      306.94      7.96 o 
   2   8   9       21.91       37.65      8.30 o 
   3   8   9        3.61       -7.62      9.32 o 
   0   9   9      567.64      486.13     26.90 o 
   1   9   9       45.47       39.52      6.71 o 
   2   9   9        9.93        1.88      6.18 o 
   0  10   9       27.33       11.45      8.29 o 
   1  10   9      230.11      251.36     13.36 o 
   2  10   9       17.81       10.73      6.37 o 
   0  11   9       88.67       78.92     24.67 o 
   1  11   9       37.00       27.77     11.32 o 
   0   0  10     3008.15     3349.48     31.74 o 
   1   0  10     2485.15     2413.22     23.29 o 
   2   0  10      301.97      272.25      9.90 o 
   3   0  10       17.04        8.63      5.36 o 
   4   0  10       41.15       40.69     15.58 o 
   0   1  10        0.11       -0.19      2.57 o 
   1   1  10     1462.37     1500.59     11.00 o 
   2   1  10      318.73      284.23      7.07 o 
   3   1  10      102.80      115.17      6.48 o 
   4   1  10        3.10       -5.93      7.53 o 
   0   2  10       10.45        9.97      2.59 o 
   1   2  10      126.05      123.54      3.86 o 
   2   2  10       82.51       86.49      5.01 o 
   3   2  10      115.04      118.74      7.70 o 
   4   2  10      190.02      186.84     14.20 o 
   0   3  10      427.31      457.74      7.65 o 
   1   3  10      201.19      206.23      4.00 o 
   2   3  10       49.18       56.06      3.77 o 
   3   3  10      117.77      128.36      9.27 o 
   4   3  10       24.29       27.69     13.33 o 
   0   4  10      465.13      478.46      8.21 o 
   1   4  10      205.03      209.87      4.61 o 
   2   4  10      536.37      546.62     10.39 o 
   3   4  10       28.61       39.44      7.57 o 
   4   4  10       81.34      104.74     16.73 o 
   0   5  10      516.76      489.24      8.68 o 
   1   5  10      474.86      451.73      7.28 o 
   2   5  10       79.79       87.39      6.35 o 
   3   5  10      161.74      203.88     17.54 o 
   0   6  10        3.73        2.69      2.96 o 
   1   6  10      146.26      145.69      5.08 o 
   2   6  10      456.67      451.98     10.75 o 
   3   6  10       28.67       51.57     15.81 o 
   0   7  10       76.69       79.25      6.16 o 
   1   7  10      163.03      152.99      6.00 o 
   2   7  10       40.42       45.46      8.14 o 
   3   7  10       19.82       46.10     34.15 o 
   0   8  10      293.85      278.20     11.94 o 
   1   8  10      257.75      245.23      7.56 o 
   2   8  10      106.99      133.04     16.00 o 
   3   8  10       21.61       17.34      8.64 o 
   0   9  10        0.43        5.35      8.07 o 
   1   9  10        2.43       -3.90      3.97 o 
   2   9  10        7.40       13.08      6.43 o 
   0  10  10        0.38        1.04      7.21 o 
   1  10  10       37.52       30.72      7.01 o 
   2  10  10       23.82       26.85      6.91 o 
   0  11  10        2.99        5.34      8.95 o 
   1  11  10        1.61       -0.84      6.79 o 
   1   0  11       14.52       13.35      3.91 o 
   2   0  11      103.19       98.32      7.58 o 
   3   0  11      123.62      110.49      9.70 o 
   4   0  11       82.58       85.94     30.97 o 
   0   1  11      863.12      866.15     11.72 o 
   1   1  11      855.60      902.93     10.40 o 
   2   1  11      113.09      111.83      7.34 o 
   3   1  11      334.75      293.64      8.83 o 
   4   1  11       69.66       45.60      9.61 o 
   0   2  11      101.76       91.83      5.83 o 
   1   2  11      202.94      210.26      4.83 o 
   2   2  11       30.02       32.86      3.81 o 
   3   2  11      259.31      246.30      9.54 o 
   4   2  11       17.02       20.94      9.09 o 
   0   3  11        2.18       -1.69      2.24 o 
   1   3  11      224.39      218.72      4.83 o 
   2   3  11       81.26       83.20      4.38 o 
   3   3  11       19.07       17.73      6.20 o 
   4   3  11        7.44        8.51      6.99 o 
   0   4  11      444.57      466.62      8.35 o 
   1   4  11      269.11      236.93      4.97 o 
   2   4  11       14.45       12.01      3.12 o 
   3   4  11       14.62        7.03      6.19 o 
   4   4  11       34.85       43.92     14.26 o 
   0   5  11      118.31       97.73      5.05 o 
   1   5  11      140.89      137.41      4.79 o 
   2   5  11       74.78       87.52      6.65 o 
   3   5  11      145.52      186.59     16.38 o 
   0   6  11       20.20       22.75      3.73 o 
   1   6  11      369.49      362.28      7.23 o 
   2   6  11      172.53      192.22     12.43 o 
   3   6  11       34.07       35.46      8.93 o 
   0   7  11       89.83       86.96      6.21 o 
   1   7  11      115.31      121.44      6.32 o 
   2   7  11        7.18        5.75      4.91 o 
   3   7  11      101.18      126.69     20.05 o 
   0   8  11        8.58        3.93      5.01 o 
   1   8  11      372.29      376.39      9.01 o 
   2   8  11       97.91      107.23     13.27 o 
   3   8  11       14.95       36.77     15.90 o 
   0   9  11       27.34       23.49     12.48 o 
   1   9  11        3.34        4.23      4.79 o 
   2   9  11        7.88       10.88      5.82 o 
   0  10  11       22.00       13.42      9.21 o 
   1  10  11       48.23       48.83      7.88 o 
   0  11  11       84.53       70.89     33.95 o 
   0   0  12       49.41       53.91      6.49 o 
   1   0  12      530.85      456.38     11.22 o 
   2   0  12      210.93      208.29      9.54 o 
   3   0  12      451.21      399.84     14.02 o 
   4   0  12      179.21      140.57     19.68 o 
   0   1  12      445.50      430.29      9.90 o 
   1   1  12       15.70       17.19      2.97 o 
   2   1  12      102.23      103.50      6.53 o 
   3   1  12       80.67       88.15      6.43 o 
   4   1  12       23.62        6.13     12.22 o 
   0   2  12     1239.90     1282.66     14.24 o 
   1   2  12      179.33      174.08      4.90 o 
   2   2  12      270.99      245.43      8.25 o 
   3   2  12       83.59       98.54      7.69 o 
   4   2  12       94.48       78.09     21.40 o 
   0   3  12        2.99       -0.70      2.40 o 
   1   3  12      329.91      327.51      5.80 o 
   2   3  12       84.78      101.39      6.95 o 
   3   3  12      231.89      229.78     11.11 o 
   4   3  12       26.18       12.95      7.71 o 
   0   4  12      193.34      204.34      6.25 o 
   1   4  12      153.57      150.15      4.37 o 
   2   4  12      190.84      182.49     14.15 o 
   3   4  12        2.72        0.35      6.54 o 
   0   5  12      154.64      146.63      5.89 o 
   1   5  12      111.01      115.80      5.33 o 
   2   5  12      148.42      172.91     10.73 o 
   3   5  12       72.52       90.36     10.90 o 
   0   6  12      184.16      167.42      6.48 o 
   1   6  12      921.29      897.45     12.07 o 
   2   6  12       42.23       50.21      6.25 o 
   3   6  12       33.48       47.71     10.09 o 
   0   7  12      201.87      197.71      7.75 o 
   1   7  12        7.99        8.06      4.17 o 
   2   7  12      122.41      114.42     13.56 o 
   3   7  12       40.17       50.03     10.14 o 
   0   8  12       77.71       71.45      8.32 o 
   1   8  12       54.78       50.20      5.83 o 
   2   8  12      129.87      139.50     16.40 o 
   0   9  12       22.11       22.09      8.21 o 
   1   9  12       65.97       77.57     12.31 o 
   2   9  12       26.87       18.10      6.23 o 
   0  10  12        1.03        6.63      7.55 o 
   1  10  12        8.65        3.27      6.32 o 
   0  11  12       36.06       41.10     10.95 o 
   1   0  13        0.47       -0.11      3.30 o 
   2   0  13      467.07      427.01     15.50 o 
   3   0  13      213.70      200.88     20.89 o 
   4   0  13      241.40      191.04     16.57 o 
   0   1  13     1309.00     1422.63     24.42 o 
   1   1  13       31.89       26.12      3.36 o 
   2   1  13       22.30       27.32      3.98 o 
   3   1  13      114.81      120.66      7.35 o 
   4   1  13       16.84        1.32     16.98 o 
   0   2  13      774.55      869.77     22.57 o 
   1   2  13      620.67      612.48      8.27 o 
   2   2  13      255.70      240.07      7.41 o 
   3   2  13       90.66       91.61      7.67 o 
   4   2  13       71.17       70.16     21.65 o 
   0   3  13      617.65      579.79      9.51 o 
   1   3  13      127.19      143.16      7.55 o 
   2   3  13      104.87      117.62     11.31 o 
   3   3  13      109.40      119.21      9.63 o 
   4   3  13        1.77       -9.79     10.87 o 
   0   4  13      293.14      307.30      7.57 o 
   1   4  13      910.03      892.29     13.00 o 
   2   4  13       67.02       76.79      6.06 o 
   3   4  13       32.65       16.88      7.69 o 
   0   5  13      598.32      547.29     10.03 o 
   1   5  13      153.03      152.30      7.47 o 
   2   5  13       62.22       71.91      6.86 o 
   3   5  13       40.90       45.99      9.81 o 
   0   6  13       18.50       16.56      3.77 o 
   1   6  13      630.40      586.82     10.26 o 
   2   6  13      212.61      210.59      9.83 o 
   3   6  13       14.20       14.56      8.76 o 
   0   7  13      147.10      138.96      9.01 o 
   1   7  13       83.23       90.26      6.65 o 
   2   7  13       20.97       20.45      5.84 o 
   3   7  13       60.91       58.14     11.20 o 
   0   8  13       29.36       34.08      6.94 o 
   1   8  13       40.59       36.08      5.53 o 
   2   8  13       77.30       89.63     12.59 o 
   0   9  13       15.63       15.79      8.38 o 
   1   9  13       51.15       63.37     13.29 o 
   2   9  13       65.11       52.93      8.84 o 
   0  10  13        4.23        6.83      8.27 o 
   1  10  13       28.90       29.33      7.51 o 
   0   0  14      199.66      187.62     10.36 o 
   1   0  14     1988.30     1911.51     23.43 o 
   2   0  14        0.01        1.07      4.15 o 
   3   0  14        5.30        6.47      9.48 o 
   4   0  14        8.10       13.59     10.71 o 
   0   1  14     3307.60     3416.26     56.31 o 
   1   1  14      143.06      137.44      7.90 o 
   2   1  14      150.44      158.13     12.09 o 
   3   1  14      181.30      173.09     13.94 o 
   4   1  14       52.72       21.35     26.93 o 
   0   2  14       20.91       29.50      3.75 o 
   1   2  14      101.23      110.65      5.72 o 
   2   2  14      575.04      537.08     17.88 o 
   3   2  14      132.92      143.29      8.80 o 
   4   2  14       19.08        8.83     21.38 o 
   0   3  14      477.39      460.48      9.03 o 
   1   3  14       46.11       48.45      3.49 o 
   2   3  14       16.18       18.34      6.54 o 
   3   3  14      123.55      156.47     10.54 o 
   0   4  14       33.33       37.33      4.15 o 
   1   4  14      163.13      159.73      5.36 o 
   2   4  14      372.44      367.78     16.50 o 
   3   4  14       24.87       14.00      7.71 o 
   0   5  14      466.25      446.17      9.50 o 
   1   5  14       96.33      102.56      6.67 o 
   2   5  14      161.08      173.98      9.43 o 
   3   5  14       87.42       81.70     10.71 o 
   0   6  14      181.07      163.42      6.81 o 
   1   6  14      585.82      562.46     10.27 o 
   2   6  14       96.56      105.85      9.34 o 
   3   6  14        7.49       -2.84      9.96 o 
   0   7  14      655.29      618.82     16.66 o 
   1   7  14       31.18       35.83      4.73 o 
   2   7  14       71.33       65.42      8.50 o 
   3   7  14       12.24        0.66      9.52 o 
   0   8  14        0.03       -3.13      5.24 o 
   1   8  14      228.67      221.36     11.55 o 
   2   8  14      288.41      286.06     13.45 o 
   0   9  14        3.90        0.06      7.34 o 
   1   9  14       57.21       61.69      9.00 o 
   2   9  14        9.41        9.24      7.00 o 
   0  10  14        4.63        9.06     12.03 o 
   1  10  14       21.77       23.35      8.63 o 
   1   0  15       18.01       21.40      5.04 o 
   2   0  15      246.00      230.26     11.06 o 
   3   0  15       14.21        1.41     13.58 o 
   4   0  15        0.57        0.92      9.72 o 
   0   1  15       36.15      128.04     62.49 o 
   1   1  15       22.63       36.60      4.04 o 
   2   1  15       75.15       69.47      5.94 o 
   3   1  15       43.92       38.72      6.53 o 
   0   2  15        2.89        2.17      2.94 o 
   1   2  15      145.85      152.48     10.59 o 
   2   2  15      323.53      316.03     12.63 o 
   3   2  15      174.84      147.49     11.01 o 
   0   3  15      578.44      588.19     10.36 o 
   1   3  15       93.67      107.45      5.27 o 
   2   3  15      100.25      107.70      7.56 o 
   3   3  15        5.17        0.03      7.21 o 
   0   4  15        0.01       -0.88      2.94 o 
   1   4  15       46.76       44.43      3.98 o 
   2   4  15       37.37       46.47      5.64 o 
   3   4  15       25.69       20.12      8.01 o 
   0   5  15      254.87      230.32      7.57 o 
   1   5  15       11.26        6.59      3.54 o 
   2   5  15       29.87       20.27      5.75 o 
   3   5  15       23.32       18.31     13.24 o 
   0   6  15      941.60      896.47     13.81 o 
   1   6  15       71.32       79.22      5.77 o 
   2   6  15      247.07      255.43     11.10 o 
   3   6  15        9.03       -4.10      8.59 o 
   0   7  15        0.01       -0.94      5.02 o 
   1   7  15       27.70       23.09      4.48 o 
   2   7  15       30.07       15.39      7.01 o 
   0   8  15       88.55       92.01      9.82 o 
   1   8  15       30.90       30.68      5.74 o 
   2   8  15       10.78        4.54      7.31 o 
   0   9  15       50.31       44.55     14.94 o 
   1   9  15        4.12       -0.62      5.84 o 
   2   9  15       16.35       -7.77     14.08 o 
   0  10  15        1.15       -0.12     11.51 o 
   1  10  15       72.62       76.81      9.57 o 
   0   0  16       46.35       30.04      6.93 o 
   1   0  16      642.57      601.20     23.55 o 
   2   0  16        4.10        4.99      4.94 o 
   3   0  16        0.68       -0.01     11.37 o 
   0   1  16      786.03      746.98     15.84 o 
   1   1  16      305.14      287.58      7.94 o 
   2   1  16       59.80       63.83      5.56 o 
   3   1  16       28.77       30.14      8.01 o 
   0   2  16      107.95      114.63      8.03 o 
   1   2  16      863.87      830.25     12.15 o 
   2   2  16      407.19      386.97      9.95 o 
   3   2  16       39.64       33.81      6.70 o 
   0   3  16        1.71       -0.34      3.43 o 
   1   3  16       83.43       92.76      5.67 o 
   2   3  16      240.04      242.14     10.26 o 
   3   3  16       30.09       24.64      6.36 o 
   0   4  16       11.75        8.09      3.55 o 
   1   4  16       36.42       40.26      4.03 o 
   2   4  16      105.47      123.15      7.83 o 
   3   4  16       20.99       13.95     11.09 o 
   0   5  16      320.93      288.28      8.55 o 
   1   5  16       92.44       96.85      6.31 o 
   2   5  16        6.65        6.49      6.95 o 
   3   5  16       24.14        3.16     15.82 o 
   0   6  16      817.68      802.49     13.57 o 
   1   6  16      141.95      147.75      7.04 o 
   2   6  16       26.01       25.37     11.39 o 
   3   6  16        1.41       -3.03      9.17 o 
   0   7  16       98.05      121.92     12.90 o 
   1   7  16      180.97      165.32      7.15 o 
   2   7  16      101.37       87.59     13.22 o 
   0   8  16        7.05        0.14      7.38 o 
   1   8  16       22.70       22.13      5.74 o 
   2   8  16       61.22       35.17      8.69 o 
   0   9  16        9.72       29.40     13.17 o 
   1   9  16       10.90        9.44      6.57 o 
   0  10  16        1.52       -0.73     11.84 o 
   1   0  17      131.97      145.38     17.19 o 
   2   0  17      122.29      129.82      9.92 o 
   3   0  17        2.13      -13.42     13.23 o 
   0   1  17       45.95       54.09      8.44 o 
   1   1  17      180.40      185.34      9.89 o 
   2   1  17       93.14       96.31      7.18 o 
   3   1  17       70.97       73.11      8.54 o 
   0   2  17       37.28       37.25      4.57 o 
   1   2  17      154.50      153.62     12.95 o 
   2   2  17      255.92      251.34     12.78 o 
   3   2  17       77.05       67.34     13.73 o 
   0   3  17       99.29       97.61      6.11 o 
   1   3  17       61.62       66.78      6.31 o 
   2   3  17      180.49      173.42     20.27 o 
   3   3  17       66.57       39.80      6.92 o 
   0   4  17      371.37      328.40      9.01 o 
   1   4  17      602.23      558.54     12.46 o 
   2   4  17       76.75       85.97      7.20 o 
   3   4  17       12.22        6.99      8.02 o 
   0   5  17      329.65      323.38     10.75 o 
   1   5  17      163.55      171.20      9.85 o 
   2   5  17       38.45       51.53     11.78 o 
   3   5  17      147.64      124.15     16.83 o 
   0   6  17      474.95      446.11     12.41 o 
   1   6  17       99.15       99.03      7.13 o 
   2   6  17       58.40       47.57     11.88 o 
   3   6  17       27.45        7.82     19.19 o 
   0   7  17       51.69       46.06      9.89 o 
   1   7  17       30.59       38.60      5.41 o 
   2   7  17        9.88        7.72      6.84 o 
   0   8  17        0.17        8.24      8.02 o 
   1   8  17       85.00       96.44      9.53 o 
   2   8  17       14.83       -0.44     11.30 o 
   0   9  17       13.37       15.95     13.19 o 
   1   9  17        0.54       -5.80      6.37 o 
   0   0  18      824.06      763.74     32.02 o 
   1   0  18      420.51      381.46     31.32 o 
   2   0  18      106.14      106.82     13.61 o 
   3   0  18        1.62      -12.91     15.54 o 
   0   1  18      166.50      169.07     12.86 o 
   1   1  18      381.50      381.83      9.63 o 
   2   1  18      201.10      210.77     13.24 o 
   3   1  18       28.79       25.51     10.45 o 
   0   2  18       96.01      100.47      8.96 o 
   1   2  18      524.67      525.36     10.85 o 
   2   2  18       58.73       58.54      6.03 o 
   3   2  18       49.27       28.37      7.50 o 
   0   3  18        9.91       12.63      4.54 o 
   1   3  18      211.80      206.05      9.84 o 
   2   3  18      122.58      127.95     11.20 o 
   3   3  18       64.90       59.79     10.45 o 
   0   4  18       12.27       10.21      4.64 o 
   1   4  18       52.86       45.95      5.04 o 
   2   4  18       85.02       83.65      7.95 o 
   3   4  18       25.52       18.63     14.89 o 
   0   5  18      134.30      143.25     10.04 o 
   1   5  18       67.96       67.59      6.58 o 
   2   5  18       18.58       24.55      7.52 o 
   3   5  18       24.50       28.29     10.14 o 
   0   6  18      325.35      310.68     11.12 o 
   1   6  18      602.45      618.16     12.82 o 
   2   6  18       10.06        6.27      7.07 o 
   0   7  18      168.79      153.29     13.39 o 
   1   7  18      165.55      167.61      8.29 o 
   2   7  18       29.78        8.92     11.54 o 
   0   8  18      111.04      139.71     15.86 o 
   1   8  18       66.09       67.44     11.40 o 
   2   8  18       27.97       18.97      8.06 o 
   0   9  18       38.02       43.18     16.85 o 
   1   9  18       12.25       16.80      7.49 o 
   1   0  19       32.67       43.58     14.53 o 
   2   0  19      194.61      202.15     19.16 o 
   3   0  19       43.87       30.40     15.57 o 
   0   1  19      401.69      407.26     14.13 o 
   1   1  19      219.61      244.49     21.86 o 
   2   1  19        5.16        4.23      4.17 o 
   3   1  19       78.70       76.56     12.54 o 
   0   2  19       30.29       38.57      7.09 o 
   1   2  19      784.77      732.51     12.84 o 
   2   2  19      561.67      521.10     12.06 o 
   3   2  19        8.29        2.60      7.88 o 
   0   3  19      212.47      198.09      9.09 o 
   1   3  19       77.23       81.70      8.72 o 
   2   3  19       84.41       88.08     10.20 o 
   3   3  19       33.62       22.12      8.95 o 
   0   4  19       19.02       20.15      5.40 o 
   1   4  19      189.78      182.66      7.33 o 
   2   4  19        3.85        6.75      6.02 o 
   3   4  19        1.08       -2.46      7.73 o 
   0   5  19      236.00      205.72      9.82 o 
   1   5  19       83.04       84.56      7.13 o 
   2   5  19       47.46       52.51     13.46 o 
   3   5  19       45.94        7.34     20.00 o 
   0   6  19      294.95      297.44     12.71 o 
   1   6  19      236.13      239.63     11.08 o 
   2   6  19       80.35       63.74     17.17 o 
   0   7  19      167.92      181.44     21.25 o 
   1   7  19       49.59       43.31     10.07 o 
   2   7  19        0.35      -13.00     11.39 o 
   0   8  19        2.09       -3.51      8.36 o 
   1   8  19        9.14        9.49      6.61 o 
   0   9  19       48.78       43.06     16.75 o 
   0   0  20      553.20      472.96     29.33 o 
   1   0  20      110.59      107.72     10.09 o 
   2   0  20        2.00       -4.53      5.83 o 
   3   0  20        4.81       -5.58     21.04 o 
   0   1  20       61.98       60.43      8.31 o 
   1   1  20      165.70      167.68     11.54 o 
   2   1  20       79.23       94.54      7.54 o 
   3   1  20       49.19       42.17      9.83 o 
   0   2  20      718.80      649.19     16.99 o 
   1   2  20      286.67      277.31      9.00 o 
   2   2  20       22.75       28.52      5.71 o 
   3   2  20       45.00       41.41     16.19 o 
   0   3  20       14.68       11.68      5.27 o 
   1   3  20       17.02       20.49      4.91 o 
   2   3  20        4.25       -2.84      5.44 o 
   3   3  20       45.13       23.03     13.13 o 
   0   4  20       16.65       14.98      5.21 o 
   1   4  20       41.47       36.52      5.87 o 
   2   4  20       53.78       63.18     17.48 o 
   3   4  20       30.45        2.34     23.01 o 
   0   5  20        1.24       -2.66      4.90 o 
   1   5  20       76.49       79.83     10.80 o 
   2   5  20       74.63       83.75     16.76 o 
   0   6  20       16.87       14.89      7.07 o 
   1   6  20        3.07        4.37      5.22 o 
   2   6  20       26.53       16.42     12.13 o 
   0   7  20       51.91       47.78     11.97 o 
   1   7  20       96.77      107.30      9.91 o 
   2   7  20       65.22       64.93     11.61 o 
   0   8  20        7.14        5.76     10.29 o 
   1   8  20       29.47       29.51      8.82 o 
   1   0  21       25.87       25.82      6.81 o 
   2   0  21      131.35      155.29     12.96 o 
   3   0  21       86.01       84.20     12.05 o 
   0   1  21      143.85      141.29     11.27 o 
   1   1  21       85.27       99.97      8.45 o 
   2   1  21      116.72      124.49      8.61 o 
   3   1  21       29.75       14.31     18.88 o 
   0   2  21      312.81      317.86     13.34 o 
   1   2  21       47.62       58.54      5.95 o 
   2   2  21       36.34       33.33      5.91 o 
   3   2  21        8.57       -5.08      6.81 o 
   0   3  21      311.18      300.93     13.48 o 
   1   3  21      267.30      245.16     17.69 o 
   2   3  21        9.85        8.49      7.10 o 
   3   3  21       29.50       12.03     13.48 o 
   0   4  21      486.07      431.97     18.43 o 
   1   4  21        5.10        2.55      5.71 o 
   2   4  21       58.68       65.29     15.44 o 
   0   5  21        7.63        6.63      5.44 o 
   1   5  21      108.67      131.02      8.88 o 
   2   5  21       92.37      102.51     22.79 o 
   0   6  21      216.59      204.21     11.48 o 
   1   6  21      219.27      228.01     15.34 o 
   2   6  21      101.18       66.71     19.84 o 
   0   7  21      130.41      187.78     18.19 o 
   1   7  21       23.73       25.24      8.41 o 
   0   8  21       46.44       58.68     13.49 o 
   1   8  21       39.79       56.69     14.59 o 
   0   0  22      660.72      604.97     34.59 o 
   1   0  22        0.04        1.53      5.67 o 
   2   0  22       30.81       32.23      8.68 o 
   3   0  22       14.65       -3.49     26.84 o 
   0   1  22        4.24        6.51     10.02 o 
   1   1  22       91.45      111.79      8.56 o 
   2   1  22      103.94      108.04      8.34 o 
   3   1  22       12.36       -4.41     10.89 o 
   0   2  22       30.13       42.69      7.95 o 
   1   2  22      390.73      346.65     11.65 o 
   2   2  22      135.12      127.40      9.30 o 
   3   2  22       95.43       79.28     21.28 o 
   0   3  22        0.28        8.42      6.35 o 
   1   3  22       18.55       16.23      5.28 o 
   2   3  22       77.96       74.54     12.09 o 
   0   4  22      108.82      116.71     10.57 o 
   1   4  22       16.24       25.85      7.52 o 
   2   4  22       41.80       34.54     17.01 o 
   0   5  22        4.66       18.13      7.04 o 
   1   5  22       94.87      119.23     10.02 o 
   2   5  22       87.38       85.80     32.77 o 
   0   6  22      137.06      147.46     13.32 o 
   1   6  22      120.30      142.75     10.94 o 
   2   6  22      123.25       92.93     28.32 o 
   0   7  22        0.10        1.30     13.43 o 
   1   7  22       26.06       42.92     12.97 o 
   0   8  22       23.85       39.15     24.75 o 
   1   0  23      184.20      180.43     16.83 o 
   2   0  23       49.98       41.35      9.13 o 
   0   1  23       13.91       22.33     10.28 o 
   1   1  23      132.22      149.15      8.41 o 
   2   1  23      252.40      239.81     12.20 o 
   0   2  23     1630.05     1510.14     26.22 o 
   1   2  23      221.95      222.30     10.71 o 
   2   2  23        2.19       -6.71     10.13 o 
   0   3  23       54.44       68.69     11.42 o 
   1   3  23       56.86       74.73     10.49 o 
   2   3  23       37.94       30.70     11.94 o 
   0   4  23      166.75      149.27     25.65 o 
   1   4  23       75.70       86.31     13.32 o 
   2   4  23        4.69       11.04      7.97 o 
   0   5  23       10.90       11.32      7.30 o 
   1   5  23       81.42      101.28     14.44 o 
   2   5  23       87.25      135.03     43.00 o 
   0   6  23        0.47       16.00     15.71 o 
   1   6  23       61.70       86.84     11.36 o 
   0   7  23       34.98       40.47     19.32 o 
   1   7  23       55.42       90.18     12.80 o 
   0   0  24       97.46      138.15     23.15 o 
   1   0  24       40.08       50.45     11.30 o 
   2   0  24       28.89       18.83      8.12 o 
   0   1  24        2.17       11.68     10.52 o 
   1   1  24      101.75      113.55     10.47 o 
   2   1  24       19.63       20.51      6.15 o 
   0   2  24      341.81      377.16     19.88 o 
   1   2  24        8.37       25.14      6.90 o 
   2   2  24        0.52      -10.44      7.72 o 
   0   3  24        6.86       18.87      7.36 o 
   1   3  24       85.95      101.48     11.18 o 
   2   3  24       94.73       85.79     16.75 o 
   0   4  24       13.14       22.51      7.61 o 
   1   4  24       52.57       72.43     10.43 o 
   2   4  24        7.57       16.57     13.71 o 
   0   5  24       25.13       26.04      7.96 o 
   1   5  24       23.92       29.20     19.72 o 
   0   6  24      117.36      182.49     28.62 o 
   1   6  24       31.67       44.25     16.28 o 
   0   7  24       25.49       35.56     17.86 o 
   1   0  25      232.50      219.11     13.79 o 
   2   0  25        0.01       -0.51      6.99 o 
   0   1  25       25.77       38.75     11.97 o 
   1   1  25      102.69      111.57      8.45 o 
   2   1  25       83.76       95.70     10.44 o 
   0   2  25        1.26       30.43     11.43 o 
   1   2  25       66.35       83.05     13.09 o 
   2   2  25       60.07       54.69      8.90 o 
   0   3  25      178.33      176.54     18.04 o 
   1   3  25       59.66       81.31     14.47 o 
   2   3  25       20.79        9.99     15.34 o 
   0   4  25       50.45       63.42     14.14 o 
   1   4  25       31.25       37.58     12.69 o 
   2   4  25       19.49        9.89     20.31 o 
   0   5  25        4.97       12.48     10.17 o 
   1   5  25       40.59       63.48     13.93 o 
   0   6  25        0.17       15.55     18.24 o 
   1   6  25      103.95      177.82     25.44 o 
   0   0  26       77.70      116.11     22.25 o 
   1   0  26        2.60       19.22     13.39 o 
   2   0  26       27.89       31.73      9.93 o 
   0   1  26       33.92       59.46     14.05 o 
   1   1  26       95.63      107.88      9.53 o 
   2   1  26       18.68       21.27      9.17 o 
   0   2  26      265.23      274.90     21.02 o 
   1   2  26      391.52      363.70     32.80 o 
   2   2  26       46.01       67.37     14.72 o 
   0   3  26        6.61       26.96     11.75 o 
   1   3  26       22.17       29.22     11.53 o 
   0   4  26       10.32       18.57      7.66 o 
   1   4  26       70.63       85.68     10.94 o 
   0   5  26        3.10       12.53      9.29 o 
   1   5  26       96.48      149.32     26.34 o 
   1   0  27       74.69       93.81     16.12 o 
   0   1  27        5.92       16.70     11.51 o 
   1   1  27       65.29       87.67     12.04 o 
   0   2  27        8.13       34.76     12.72 o 
   1   2  27       77.91      100.76     15.70 o 
   0   3  27        6.30       35.75     13.32 o 
   1   3  27      136.56      154.16     23.14 o 
   0   4  27      111.96      112.35     19.24 o 
   1   4  27        6.47       29.85     13.65 o 
   0   5  27        1.00        7.82      8.94 o 
   0   0  28      378.90      435.61     31.74 o 
   1   0  28       13.43       34.13     18.52 o 
   0   1  28        6.52       43.46     13.11 o 
   1   1  28       67.55       94.11     12.70 o 
   0   2  28       62.90      129.46     22.43 o 
   1   2  28      165.13      188.00     28.95 o 
   0   3  28       13.14       80.47     30.05 o 
   1   3  28       46.24       69.21     20.91 o 
   0   4  28       29.64       61.61     12.15 o 
   1   0  29        8.65       63.23     35.26 o 
   0   1  29       16.88       50.86     13.32 o 
   1   1  29        4.08       35.87     17.28 o 
   0   2  29      226.16      266.38     19.38 o 
                                                 
